# Supplementary material for: A Novel Hemocyte-Specific Small Protein Participates in White Spot Syndrome Virus Infection via Binding to Viral Envelope Protein
Source: Viruses. 2023 Jan 13;15(1):227. doi: 10.3390/v15010227 (PMC9865939; doi:10.3390/v15010227)
Supplement: Supplementary file 1 [file viruses-15-00227-s001.zip]

Archive with 1 entries (1 files):
- viruses-2131645-supplementary.pdf
